# Supplementary material for: Interregional circulation of credit resources and company innovation
Source: PLoS One. 2024 Aug 20;19(8):e0309022. doi: 10.1371/journal.pone.0309022 (PMC11335111; doi:10.1371/journal.pone.0309022)
Supplement: S1 Dataset — (ZIP) [file pone.0309022.s001.zip]

Archive with 3 entries (2 files):
- S1_Dataset/Explanatory document.txt
- S1_Dataset/S1 Dataset.dta
- S1_Dataset/
