# Supplementary material for: Interregional circulation of credit resources and company innovation
Source: PLoS One. 2024 Aug 20;19(8):e0309022. doi: 10.1371/journal.pone.0309022 (PMC11335111; doi:10.1371/journal.pone.0309022)
Supplement: S1 Dataset — (ZIP) [file pone.0309022.s001.zip › S1_Dataset/Explanatory document.txt]

(1) China  Securities  Markets  and  Accounting  Research: 
https://data.csmar.com/

(2) Software: STATA14.0
